# Supplementary material for: Criterion-Related Validity and Reliability of a Measurement Tool for Medical Doctors’ Work-Related Quality of Life in Japan
Source: J Mark Access Health Policy. 2025 Nov 14;13(4):57. doi: 10.3390/jmahp13040057 (PMC12641679; doi:10.3390/jmahp13040057)
Supplement: Supplementary file 1 [file jmahp-13-00057-s001.zip]

Archive with 1 entries (1 files):
- jmahp-3623581-supplementary.pdf
